# Supplementary material for: A Whole Genome Re-Sequencing Based GWA Analysis Reveals Candidate Genes Associated with Ivermectin Resistance in Haemonchus contortus
Source: Genes (Basel). 2020 Mar 28;11(4):367. doi: 10.3390/genes11040367 (PMC7230667; doi:10.3390/genes11040367)
Supplement: Supplementary file 1 [file genes-11-00367-s001.zip]

Archive with 4 entries (3 files):
- genes-728242-supplementary/Supplementary Figures and Tables.docx
- genes-728242-supplementary/Table S3. Details of outlier genes.xlsx
- genes-728242-supplementary/Additional file F1.docx
- genes-728242-supplementary/
