# Supplementary material for: A Whole Genome Re-Sequencing Based GWA Analysis Reveals Candidate Genes Associated with Ivermectin Resistance in Haemonchus contortus
Source: Genes (Basel). 2020 Mar 28;11(4):367. doi: 10.3390/genes11040367 (PMC7230667; doi:10.3390/genes11040367)
Supplement: Supplementary file 1 [file genes-11-00367-s001.zip › genes-728242-supplementary/Table S3. Details of outlier genes.xlsx]

## Sheet: Sheet1
	Table S3. Details of outlier genes in present study
Chrosomoe	Gene
chr 1	HCON_00001080
chr 1	HCON_00001090
chr 1	HCON_00001290
chr 1	HCON_00001740
chr 1	HCON_00002250
chr 1	HCON_00003530
chr 1	HCON_00003590
chr 1	HCON_00003600
chr 1	HCON_00003610
chr 1	HCON_00003620
chr 1	HCON_00004770
chr 1	HCON_00004930
chr 1	HCON_00006300
chr 1	HCON_00006810
chr 1	HCON_00006830
chr 1	HCON_00006930
chr 1	HCON_00007520
chr 1	HCON_00008740
chr 1	HCON_00008750
chr 1	HCON_00009100
chr 1	HCON_00009140
chr 1	HCON_00009150
chr 1	HCON_00009210
chr 1	HCON_00009240
chr 1	HCON_00009250
chr 1	HCON_00009310
chr 1	HCON_00009330
chr 1	HCON_00009340
chr 1	HCON_00009540
chr 1	HCON_00009550
chr 1	HCON_00009610
chr 1	HCON_00009650
chr 1	HCON_00009800
chr 1	HCON_00009810
chr 1	HCON_00010300
chr 1	HCON_00010380
chr 1	HCON_00010390
chr 1	HCON_00010430
chr 1	HCON_00010470
chr 1	HCON_00010580
chr 1	HCON_00010600
chr 1	HCON_00010850
chr 1	HCON_00010860
chr 1	HCON_00010900
chr 1	HCON_00192520
chr 1	HCON_00010960
chr 1	HCON_00011010
chr 1	HCON_00011080
chr 1	HCON_00011500
chr 1	HCON_00011670
chr 1	HCON_00011710
chr 1	HCON_00011720
chr 1	HCON_00012240
chr 1	HCON_00012400
chr 1	HCON_00012430
chr 1	HCON_00012440
chr 1	HCON_00012620
chr 1	HCON_00012670
chr 1	HCON_00012760
chr 1	HCON_00012770
chr 1	HCON_00012800
chr 1	HCON_00012950
chr 1	HCON_00013130
chr 1	HCON_00013140
chr 1	HCON_00013190
chr 1	HCON_00013450
chr 1	HCON_00013470
chr 1	HCON_00013530
chr 1	HCON_00013620
chr 1	HCON_00013780
chr 1	HCON_00013790
chr 1	HCON_00013800
chr 1	HCON_00014180
chr 1	HCON_00014200
chr 1	HCON_00014300
chr 1	HCON_00014480
chr 1	HCON_00014540
chr 1	HCON_00014620
chr 1	HCON_00014930
chr 1	HCON_00014940
chr 1	HCON_00015020
chr 1	HCON_00015030
chr 1	HCON_00015100
chr 1	HCON_00015480
chr 1	HCON_00015510
chr 1	HCON_00015630
chr 1	HCON_00015760
chr 1	HCON_00015810
chr 1	HCON_00016180
chr 1	HCON_00016240
chr 1	HCON_00016350
chr 1	HCON_00016360
chr 1	HCON_00016370
chr 1	HCON_00016380
chr 1	HCON_00016390
chr 1	HCON_00192730
chr 1	HCON_00016660
chr 1	HCON_00017210
chr 1	HCON_00017220
chr 1	HCON_00017340
chr 1	HCON_00017390
chr 1	HCON_00017450
chr 1	HCON_00017570
chr 1	HCON_00019110
chr 1	HCON_00019160
chr 1	HCON_00019170
chr 1	HCON_00019180
chr 1	HCON_00019200
chr 1	HCON_00019370
chr 1	HCON_00019380
chr 1	HCON_00019390
chr 1	HCON_00019470
chr 1	HCON_00019480
chr 1	HCON_00020300
chr 1	HCON_00020380
chr 1	HCON_00193020
chr 1	HCON_00021010
chr 1	HCON_00021180
chr 1	HCON_00021590
chr 1	HCON_00022060
chr 1	HCON_00022310
chr 1	HCON_00022370
chr 1	HCON_00022450
chr 1	HCON_00022460
chr 1	HCON_00022520
chr 1	HCON_00022530
chr 1	HCON_00022820
chr 1	HCON_00022750
chr 1	HCON_00022760
chr 1	HCON_00022770
chr 1	HCON_00022810
chr 1	HCON_00022850
chr 1	HCON_00022920
chr 1	HCON_00193190
chr 1	HCON_00023040
chr 1	HCON_00023050
chr 1	HCON_00023170
chr 1	HCON_00023650
chr 1	HCON_00023990
chr 1	HCON_00024050
chr 1	HCON_00024490
chr 1	HCON_00024630
chr 1	HCON_00024640
chr 1	HCON_00024710
chr 1	HCON_00024720
chr 1	HCON_00024870
chr 1	HCON_00025030
chr 1	HCON_00025040
chr 1	HCON_00193410
chr 1	HCON_00025430
chr 1	HCON_00025440
chr 1	HCON_00025490
chr 1	HCON_00025670
chr 1	HCON_00026610
chr 1	HCON_00026620
chr 1	HCON_00026630
chr 1	HCON_00026640
chr 1	HCON_00026650
chr 1	HCON_00026680
chr 1	HCON_00026690
chr 1	HCON_00026700
chr 1	HCON_00027240
chr 1	HCON_00027380
chr 1	HCON_00027390
chr 1	HCON_00027400
chr 1	HCON_00027410
chr 1	HCON_00027430
chr 1	HCON_00027720
chr 1	HCON_00027920
chr 1	HCON_00027940
chr 1	HCON_00027950
chr 1	HCON_00027960
chr 1	HCON_00028020
chr 1	HCON_00028120
chr 1	HCON_00028310
chr 1	HCON_00028340
chr 1	HCON_00028350
chr 1	HCON_00029840
chr 1	HCON_00030310
chr 1	HCON_00030320
chr 1	HCON_00030470
chr 1	HCON_00031050
chr 1	HCON_00031060
chr 1	HCON_00031770
chr 1	HCON_00031780
chr 1	HCON_00032280
chr 1	HCON_00032650
chr 1	HCON_00032960
chr 1	HCON_00032980
chr 1	HCON_00032990
chr 1	HCON_00033070
chr 1	HCON_00033120
chr 1	HCON_00033130
chr 1	HCON_00033140
chr2	HCON_00034050
chr2	HCON_00034390
chr2	HCON_00035080
chr2	HCON_00035230
chr2	HCON_00035240
chr2	HCON_00035830
chr2	HCON_00035840
chr2	HCON_00036640
chr2	HCON_00036670
chr2	HCON_00037170
chr2	HCON_00037180
chr2	HCON_00037310
chr2	HCON_00037880
chr2	HCON_00037970
chr2	HCON_00037980
chr2	HCON_00038140
chr2	HCON_00038150
chr2	HCON_00038160
chr2	HCON_00038680
chr2	HCON_00039100
chr2	HCON_00039110
chr2	HCON_00039240
chr2	HCON_00039250
chr2	HCON_00039280
chr2	HCON_00039290
chr2	HCON_00039300
chr2	HCON_00040780
chr2	HCON_00040790
chr2	HCON_00040810
chr2	HCON_00040820
chr2	HCON_00042000
chr2	HCON_00042320
chr2	HCON_00042690
chr2	HCON_00042740
chr2	HCON_00042780
chr2	HCON_00042840
chr2	HCON_00043000
chr2	HCON_00043740
chr2	HCON_00043820
chr2	HCON_00044030
chr2	HCON_00044320
chr2	HCON_00044660
chr2	HCON_00044680
chr2	HCON_00045020
chr2	HCON_00045330
chr2	HCON_00045400
chr2	HCON_00045410
chr2	HCON_00045800
chr2	HCON_00045920
chr2	HCON_00046200
chr2	HCON_00046380
chr2	HCON_00046620
chr2	HCON_00046780
chr2	HCON_00047180
chr2	HCON_00047190
chr2	HCON_00047230
chr2	HCON_00047260
chr2	HCON_00047350
chr2	HCON_00047520
chr2	HCON_00047540
chr2	HCON_00047680
chr2	HCON_00047980
chr2	HCON_00048170
chr2	HCON_00192710
chr2	HCON_00048450
chr2	HCON_00048480
chr2	HCON_00048520
chr2	HCON_00049070
chr2	HCON_00049240
chr2	HCON_00049630
chr2	HCON_00049640
chr2	HCON_00049700
chr2	HCON_00049760
chr2	HCON_00049800
chr2	HCON_00050930
chr2	HCON_00050940
chr2	HCON_00051410
chr2	HCON_00052750
chr2	HCON_00053040
chr2	HCON_00053210
chr2	HCON_00053310
chr2	HCON_00053320
chr2	HCON_00053430
chr2	HCON_00053630
chr2	HCON_00053840
chr2	HCON_00054630
chr2	HCON_00054850
chr2	HCON_00054860
chr2	HCON_00054870
chr2	HCON_00054900
chr2	HCON_00055520
chr2	HCON_00055570
chr2	HCON_00056830
chr2	HCON_00057400
chr2	HCON_00057410
chr2	HCON_00057430
chr2	HCON_00057470
chr2	HCON_00058070
chr2	HCON_00058080
chr2	HCON_00058760
chr2	HCON_00058770
chr2	HCON_00058830
chr2	HCON_00058870
chr2	HCON_00059010
chr2	HCON_00059210
chr2	HCON_00059540
chr2	HCON_00060140
chr2	HCON_00060910
chr2	HCON_00061090
chr2	HCON_00061980
chr2	HCON_00062770
chr2	HCON_00063250
chr2	HCON_00063870
chr2	HCON_00064180
chr2	HCON_00064190
chr2	HCON_00064220
chr2	HCON_00064400
chr3	HCON_00065150
chr3	HCON_00065910
chr3	HCON_00068290
chr3	HCON_00068300
chr3	HCON_00068330
chr3	HCON_00068400
chr3	HCON_00068410
chr3	HCON_00068430
chr3	HCON_00068440
chr3	HCON_00070540
chr3	HCON_00071040
chr3	HCON_00071310
chr3	HCON_00071390
chr3	HCON_00071490
chr3	HCON_00071630
chr3	HCON_00071660
chr3	HCON_00071670
chr3	HCON_00071770
chr3	HCON_00071890
chr3	HCON_00072170
chr3	HCON_00072670
chr3	HCON_00072810
chr3	HCON_00073010
chr3	HCON_00073060
chr3	HCON_00073990
chr3	HCON_00074190
chr3	HCON_00074650
chr3	HCON_00075300
chr3	HCON_00075310
chr3	HCON_00075320
chr3	HCON_00075330
chr3	HCON_00075550
chr3	HCON_00075560
chr3	HCON_00075570
chr3	HCON_00075580
chr3	HCON_00076010
chr3	HCON_00076020
chr3	HCON_00076030
chr3	HCON_00076380
chr3	HCON_00076780
chr3	HCON_00076810
chr3	HCON_00076850
chr3	HCON_00077150
chr3	HCON_00077450
chr3	HCON_00077460
chr3	HCON_00077470
chr3	HCON_00077920
chr3	HCON_00078010
chr3	HCON_00078300
chr3	HCON_00078390
chr3	HCON_00078400
chr3	HCON_00078470
chr3	HCON_00078510
chr3	HCON_00079660
chr3	HCON_00080270
chr3	HCON_00080300
chr3	HCON_00080350
chr3	HCON_00080830
chr3	HCON_00081250
chr3	HCON_00081260
chr3	HCON_00082520
chr3	HCON_00082530
chr3	HCON_00082550
chr3	HCON_00082580
chr3	HCON_00082590
chr3	HCON_00082690
chr3	HCON_00082700
chr3	HCON_00082710
chr3	HCON_00082720
chr3	HCON_00082840
chr3	HCON_00082890
chr3	HCON_00082900
chr3	HCON_00083690
chr3	HCON_00084150
chr3	HCON_00084610
chr3	HCON_00084690
chr3	HCON_00084800
chr3	HCON_00084890
chr3	HCON_00085060
chr3	HCON_00085130
chr3	HCON_00085180
chr3	HCON_00085250
chr3	HCON_00085260
chr3	HCON_00085920
chr3	HCON_00086230
chr3	HCON_00086810
chr3	HCON_00086980
chr3	HCON_00087020
chr3	HCON_00087430
chr3	HCON_00087760
chr3	HCON_00087840
chr3	HCON_00087850
chr3	HCON_00087860
chr3	HCON_00087890
chr3	HCON_00088280
chr3	HCON_00088290
chr3	HCON_00088360
chr3	HCON_00088370
chr3	HCON_00088420
chr3	HCON_00088470
chr3	HCON_00088770
chr3	HCON_00088870
chr3	HCON_00088990
chr3	HCON_00089140
chr3	HCON_00090270
chr3	HCON_00091110
chr3	HCON_00091260
chr3	HCON_00091650
chr3	HCON_00091900
chr3	HCON_00091970
chr3	HCON_00091980
chr3	HCON_00092010
chr3	HCON_00092130
chr3	HCON_00092190
chr3	HCON_00092200
chr3	HCON_00092250
chr3	HCON_00092400
chr3	HCON_00092490
chr3	HCON_00092500
chr3	HCON_00092590
chr3	HCON_00092600
chr3	HCON_00092830
chr3	HCON_00093660
chr3	HCON_00093670
chr3	HCON_00093680
chr3	HCON_00094190
chr3	HCON_00094320
chr3	HCON_00094330
chr3	HCON_00094680
chr3	HCON_00094870
chr3	HCON_00095060
chr3	HCON_00095080
chr3	HCON_00095090
chr3	HCON_00095100
chr3	HCON_00095110
chr3	HCON_00095630
chr3	HCON_00095680
chr3	HCON_00095700
chr3	HCON_00095710
chr3	HCON_00095780
chr3	HCON_00095810
chr4	HCON_00096180
chr4	HCON_00096280
chr4	HCON_00096440
chr4	HCON_00096720
chr4	HCON_00097090
chr4	HCON_00097100
chr4	HCON_00098250
chr4	HCON_00098260
chr4	HCON_00098270
chr4	HCON_00098750
chr4	HCON_00098760
chr4	HCON_00098770
chr4	HCON_00098980
chr4	HCON_00099080
chr4	HCON_00099090
chr4	HCON_00099150
chr4	HCON_00099300
chr4	HCON_00099910
chr4	HCON_00099930
chr4	HCON_00099940
chr4	HCON_00100040
chr4	HCON_00102190
chr4	HCON_00102210
chr4	HCON_00102380
chr4	HCON_00102490
chr4	HCON_00194190
chr4	HCON_00194200
chr4	HCON_00104030
chr4	HCON_00104040
chr4	HCON_00104050
chr4	HCON_00104060
chr4	HCON_00104120
chr4	HCON_00104200
chr4	HCON_00104420
chr4	HCON_00104430
chr4	HCON_00104580
chr4	HCON_00104860
chr4	HCON_00104870
chr4	HCON_00104880
chr4	HCON_00104890
chr4	HCON_00105180
chr4	HCON_00105310
chr4	HCON_00105400
chr4	HCON_00105840
chr4	HCON_00106570
chr4	HCON_00106630
chr4	HCON_00106830
chr4	HCON_00106860
chr4	HCON_00108320
chr4	HCON_00108530
chr4	HCON_00108670
chr4	HCON_00108680
chr4	HCON_00108740
chr4	HCON_00108750
chr4	HCON_00108860
chr4	HCON_00108870
chr4	HCON_00108880
chr4	HCON_00109340
chr4	HCON_00110510
chr4	HCON_00111010
chr4	HCON_00111030
chr4	HCON_00111040
chr4	HCON_00111560
chr4	HCON_00112000
chr4	HCON_00112010
chr4	HCON_00112080
chr4	HCON_00113270
chr4	HCON_00113280
chr4	HCON_00113780
chr4	HCON_00114830
chr4	HCON_00114930
chr4	HCON_00115000
chr4	HCON_00115030
chr4	HCON_00115150
chr4	HCON_00115390
chr4	HCON_00115400
chr4	HCON_00115650
chr4	HCON_00115670
chr4	HCON_00115740
chr4	HCON_00115920
chr4	HCON_00116430
chr4	HCON_00116440
chr4	HCON_00116540
chr4	HCON_00116730
chr4	HCON_00117330
chr4	HCON_00117860
chr4	HCON_00117900
chr4	HCON_00118040
chr4	HCON_00118180
chr4	HCON_00118360
chr4	HCON_00118530
chr4	HCON_00193120
chr4	HCON_00118550
chr4	HCON_00118560
chr4	HCON_00119160
chr4	HCON_00119210
chr4	HCON_00120170
chr4	HCON_00120310
chr4	HCON_00120350
chr4	HCON_00120400
chr4	HCON_00120440
chr4	HCON_00120800
chr4	HCON_00120880
chr4	HCON_00121570
chr4	HCON_00121730
chr4	HCON_00122030
chr4	HCON_00122280
chr4	HCON_00122330
chr4	HCON_00123090
chr4	HCON_00123110
chr4	HCON_00123290
chr4	HCON_00123550
chr4	HCON_00123560
chr4	HCON_00123630
chr4	HCON_00123640
chr4	HCON_00123670
chr4	HCON_00123680
chr4	HCON_00123690
chr4	HCON_00123700
chr4	HCON_00123710
chr4	HCON_00123720
chr4	HCON_00123850
chr4	HCON_00123860
chr4	HCON_00123890
chr4	HCON_00123970
chr4	HCON_00123980
chr4	HCON_00124010
chr4	HCON_00124030
chr4	HCON_00124060
chr4	HCON_00124090
chr4	HCON_00124100
chr4	HCON_00124320
chr4	HCON_00124330
chr4	HCON_00124400
chr4	HCON_00124410
chr4	HCON_00124450
chr4	HCON_00124470
chr4	HCON_00124480
chr4	HCON_00124490
chr4	HCON_00124500
chr4	HCON_00124610
chr4	HCON_00124620
chr4	HCON_00124850
chr4	HCON_00124860
chr4	HCON_00124880
chr4	HCON_00125200
chr4	HCON_00125210
chr4	HCON_00125240
chr4	HCON_00125250
chr4	HCON_00125290
chr4	HCON_00125300
chr4	HCON_00125310
chr4	HCON_00125350
chr4	HCON_00125400
chr4	HCON_00125420
chr4	HCON_00125440
chr4	HCON_00125470
chr4	HCON_00125480
chr4	HCON_00125500
chr4	HCON_00125510
chr4	HCON_00125540
chr4	HCON_00125560
chr4	HCON_00125570
chr4	HCON_00125580
chr4	HCON_00125640
chr4	HCON_00125690
chr4	HCON_00125700
chr4	HCON_00125740
chr4	HCON_00125750
chr4	HCON_00125760
chr4	HCON_00125780
chr4	HCON_00125790
chr4	HCON_00125810
chr4	HCON_00125870
chr4	HCON_00125890
chr4	HCON_00125900
chr4	HCON_00125910
chr4	HCON_00125920
chr4	HCON_00125930
chr4	HCON_00126010
chr4	HCON_00126520
chr4	HCON_00126560
chr4	HCON_00126570
chr4	HCON_00126650
chr4	HCON_00126690
chr4	HCON_00126710
chr4	HCON_00126800
chr4	HCON_00126810
chr4	HCON_00126930
chr4	HCON_00126970
chr4	HCON_00126990
chr4	HCON_00127010
chr4	HCON_00127030
chr4	HCON_00127040
chr4	HCON_00127050
chr4	HCON_00127070
chr4	HCON_00127080
chr4	HCON_00127120
chr4	HCON_00127130
chr4	HCON_00127140
chr4	HCON_00127220
chr4	HCON_00127230
chr4	HCON_00127260
chr4	HCON_00127270
chr4	HCON_00127280
chr4	HCON_00127710
chr4	HCON_00127790
chr4	HCON_00127800
chr4	HCON_00127860
chr4	HCON_00127960
chr4	HCON_00128030
chr4	HCON_00128110
chr4	HCON_00128190
chr4	HCON_00128200
chr4	HCON_00128210
chr4	HCON_00128220
chr4	HCON_00128230
chr4	HCON_00128520
chr4	HCON_00128540
chr4	HCON_00128570
chr4	HCON_00128580
chr4	HCON_00128600
chr4	HCON_00128620
chr4	HCON_00128630
chr4	HCON_00128730
chr4	HCON_00128760
chr4	HCON_00128770
chr4	HCON_00128790
chr4	HCON_00128800
chr4	HCON_00128820
chr4	HCON_00128830
chr4	HCON_00128850
chr4	HCON_00128860
chr4	HCON_00128890
chr4	HCON_00128900
chr4	HCON_00128902
chr4	HCON_00128910
chr4	HCON_00128920
chr4	HCON_00129000
chr4	HCON_00129010
chr4	HCON_00129040
chr4	HCON_00129050
chr4	HCON_00129110
chr4	HCON_00129300
chr4	HCON_00129330
chr4	HCON_00129340
chr4	HCON_00129370
chr4	HCON_00129380
chr4	HCON_00129440
chr4	HCON_00129450
chr4	HCON_00129460
chr4	HCON_00129560
chr4	HCON_00129610
chr4	HCON_00129690
chr4	HCON_00129800
chr4	HCON_00130090
chr4	HCON_00130510
chr4	HCON_00130570
chr4	HCON_00130680
chr4	HCON_00131010
chr5	HCON_00132060
chr5	HCON_00132130
chr5	HCON_00132140
chr5	HCON_00132540
chr5	HCON_00132550
chr5	HCON_00132560
chr5	HCON_00132570
chr5	HCON_00133270
chr5	HCON_00133580
chr5	HCON_00133760
chr5	HCON_00133790
chr5	HCON_00133830
chr5	HCON_00133840
chr5	HCON_00134240
chr5	HCON_00134250
chr5	HCON_00134550
chr5	HCON_00134910
chr5	HCON_00134990
chr5	HCON_00135230
chr5	HCON_00135410
chr5	HCON_00135590
chr5	HCON_00135720
chr5	HCON_00136050
chr5	HCON_00136070
chr5	HCON_00136350
chr5	HCON_00136420
chr5	HCON_00136480
chr5	HCON_00136490
chr5	HCON_00136510
chr5	HCON_00136540
chr5	HCON_00136550
chr5	HCON_00136560
chr5	HCON_00136570
chr5	HCON_00136590
chr5	HCON_00136600
chr5	HCON_00136670
chr5	HCON_00136770
chr5	HCON_00136790
chr5	HCON_00136800
chr5	HCON_00136810
chr5	HCON_00136820
chr5	HCON_00136830
chr5	HCON_00136850
chr5	HCON_00136860
chr5	HCON_00136870
chr5	HCON_00136880
chr5	HCON_00136890
chr5	HCON_00136900
chr5	HCON_00136910
chr5	HCON_00136940
chr5	HCON_00136920
chr5	HCON_00136950
chr5	HCON_00136960
chr5	HCON_00136970
chr5	HCON_00136980
chr5	HCON_00136990
chr5	HCON_00137000
chr5	HCON_00137080
chr5	HCON_00137100
chr5	HCON_00137110
chr5	HCON_00137120
chr5	HCON_00137130
chr5	HCON_00137140
chr5	HCON_00137150
chr5	HCON_00137330
chr5	HCON_00137340
chr5	HCON_00137380
chr5	HCON_00137400
chr5	HCON_00137430
chr5	HCON_00137440
chr5	HCON_00137450
chr5	HCON_00137850
chr5	HCON_00137860
chr5	HCON_00137870
chr5	HCON_00139120
chr5	HCON_00139370
chr5	HCON_00139380
chr5	HCON_00139720
chr5	HCON_00139750
chr5	HCON_00140260
chr5	HCON_00140320
chr5	HCON_00140330
chr5	HCON_00140650
chr5	HCON_00140680
chr5	HCON_00140840
chr5	HCON_00141150
chr5	HCON_00141230
chr5	HCON_00141560
chr5	HCON_00141570
chr5	HCON_00141580
chr5	HCON_00141610
chr5	HCON_00141620
chr5	HCON_00141710
chr5	HCON_00141720
chr5	HCON_00141730
chr5	HCON_00141910
chr5	HCON_00141920
chr5	HCON_00141930
chr5	HCON_00141940
chr5	HCON_00141990
chr5	HCON_00142000
chr5	HCON_00142010
chr5	HCON_00192390
chr5	HCON_00142350
chr5	HCON_00142370
chr5	HCON_00142400
chr5	HCON_00142530
chr5	HCON_00142800
chr5	HCON_00142880
chr5	HCON_00142990
chr5	HCON_00143150
chr5	HCON_00143790
chr5	HCON_00143800
chr5	HCON_00143840
chr5	HCON_00143850
chr5	HCON_00143860
chr5	HCON_00143910
chr5	HCON_00143940
chr5	HCON_00143950
chr5	HCON_00144090
chr5	HCON_00144360
chr5	HCON_00144350
chr5	HCON_00144410
chr5	HCON_00144420
chr5	HCON_00144630
chr5	HCON_00145110
chr5	HCON_00145260
chr5	HCON_00145270
chr5	HCON_00146100
chr5	HCON_00146140
chr5	HCON_00146270
chr5	HCON_00147140
chr5	HCON_00147300
chr5	HCON_00147310
chr5	HCON_00147560
chr5	HCON_00147570
chr5	HCON_00147600
chr5	HCON_00147610
chr5	HCON_00148010
chr5	HCON_00148840
chr5	HCON_00148950
chr5	HCON_00148960
chr5	HCON_00148970
chr5	HCON_00149310
chr5	HCON_00149320
chr5	HCON_00149540
chr5	HCON_00149700
chr5	HCON_00149740
chr5	HCON_00149810
chr5	HCON_00150340
chr5	HCON_00150630
chr5	HCON_00150800
chr5	HCON_00150810
chr5	HCON_00151020
chr5	HCON_00151240
chr5	HCON_00151290
chr5	HCON_00151590
chr5	HCON_00151600
chr5	HCON_00151660
chr5	HCON_00151770
chr5	HCON_00151840
chr5	HCON_00151900
chr5	HCON_00152110
chr5	HCON_00152200
chr5	HCON_00152420
chr5	HCON_00152430
chr5	HCON_00152580
chr5	HCON_00152600
chr5	HCON_00152770
chr5	HCON_00152880
chr5	HCON_00193060
chr5	HCON_00153370
chr5	HCON_00153430
chr5	HCON_00153500
chr5	HCON_00153580
chr5	HCON_00153720
chr5	HCON_00153840
chr5	HCON_00153860
chr5	HCON_00153890
chr5	HCON_00154160
chr5	HCON_00193150
chr5	HCON_00154320
chr5	HCON_00154340
chr5	HCON_00154360
chr5	HCON_00154410
chr5	HCON_00154420
chr5	HCON_00154500
chr5	HCON_00154520
chr5	HCON_00154530
chr5	HCON_00154540
chr5	HCON_00154620
chr5	HCON_00154630
chr5	HCON_00154660
chr5	HCON_00154670
chr5	HCON_00154680
chr5	HCON_00154690
chr5	HCON_00154720
chr5	HCON_00154730
chr5	HCON_00154740
chr5	HCON_00154760
chr5	HCON_00154770
chr5	HCON_00154800
chr5	HCON_00154870
chr5	HCON_00154880
chr5	HCON_00154910
chr5	HCON_00154980
chr5	HCON_00154990
chr5	HCON_00155000
chr5	HCON_00155010
chr5	HCON_00155020
chr5	HCON_00155030
chr5	HCON_00155040
chr5	HCON_00155050
chr5	HCON_00155060
chr5	HCON_00155070
chr5	HCON_00155080
chr5	HCON_00155120
chr5	HCON_00155130
chr5	HCON_00155140
chr5	HCON_00155150
chr5	HCON_00155160
chr5	HCON_00155170
chr5	HCON_00155180
chr5	HCON_00155230
chr5	HCON_00155250
chr5	HCON_00155260
chr5	HCON_00155270
chr5	HCON_00155380
chr5	HCON_00155390
chr5	HCON_00155410
chr5	HCON_00155420
chr5	HCON_00155450
chr5	HCON_00155460
chr5	HCON_00155510
chr5	HCON_00155520
chr5	HCON_00155560
chr5	HCON_00155570
chr5	HCON_00155580
chr5	HCON_00155590
chr5	HCON_00155600
chr5	HCON_00155610
chr5	HCON_00155620
chr5	HCON_00155630
chr5	HCON_00155640
chr5	HCON_00155650
chr5	HCON_00155660
chr5	HCON_00155670
chr5	HCON_00155680
chr5	HCON_00155750
chr5	HCON_00155760
chr5	HCON_00155770
chr5	HCON_00155780
chr5	HCON_00155790
chr5	HCON_00155800
chr5	HCON_00155830
chr5	HCON_00155910
chr5	HCON_00155920
chr5	HCON_00156030
chr5	HCON_00156060
chr5	HCON_00156140
chr5	HCON_00156150
chr5	HCON_00156180
chr5	HCON_00156200
chr5	HCON_00156210
chr5	HCON_00156220
chr5	HCON_00156270
chr5	HCON_00156280
chr5	HCON_00156400
chr5	HCON_00156410
chr5	HCON_00156420
chr5	HCON_00156430
chr5	HCON_00156440
chr5	HCON_00156450
chr5	HCON_00156530
chr5	HCON_00156550
chr5	HCON_00156560
chr5	HCON_00156570
chr5	HCON_00156580
chr5	HCON_00156740
chr5	HCON_00156750
chr5	HCON_00156790
chr5	HCON_00157080
chr5	HCON_00157090
chr5	HCON_00157100
chr5	HCON_00157170
chr5	HCON_00157190
chr5	HCON_00157260
chr5	HCON_00157290
chr5	HCON_00157320
chr5	HCON_00157590
chr5	HCON_00158140
chr5	HCON_00158500
chr5	HCON_00158520
chr5	HCON_00158840
chr5	HCON_00159110
chr5	HCON_00159340
chr5	HCON_00159440
chr5	HCON_00159780
chr5	HCON_00159840
chr5	HCON_00159970
chr5	HCON_00160150
chr5	HCON_00160210
chr5	HCON_00160450
chr5	HCON_00160480
chr5	HCON_00160600
chr5	HCON_00160640
chr5	HCON_00160650
chr5	HCON_00160660
chr5	HCON_00160790
chr5	HCON_00160820
chr5	HCON_00160960
chr5	HCON_00160980
chr5	HCON_00160990
chr5	HCON_00161410
chr5	HCON_00161490
chr5	HCON_00161530
chr5	HCON_00161540
chr5	HCON_00161600
chr5	HCON_00161710
chr5	HCON_00161850
chr5	HCON_00162020
chr5	HCON_00162050
chr5	HCON_00162070
chr5	HCON_00193310
chr5	HCON_00162080
chr5	HCON_00162090
chr5	HCON_00162100
chr5	HCON_00162270
chr5	HCON_00162690
chr5	HCON_00162800
chr5	HCON_00162810
chr5	HCON_00163000
chr5	HCON_00163010
chr5	HCON_00163020
chr5	HCON_00163030
chr5	HCON_00163040
chr5	HCON_00163050
chr5	HCON_00163210
chrX	HCON_00163900
chrX	HCON_00163960
chrX	HCON_00164150
chrX	HCON_00164160
chrX	HCON_00164220
chrX	HCON_00164230
chrX	HCON_00164270
chrX	HCON_00164290
chrX	HCON_00164330
chrX	HCON_00164350
chrX	HCON_00164470
chrX	HCON_00164480
chrX	HCON_00164490
chrX	HCON_00164500
chrX	HCON_00164510
chrX	HCON_00164570
chrX	HCON_00164600
chrX	HCON_00164610
chrX	HCON_00164630
chrX	HCON_00164640
chrX	HCON_00164650
chrX	HCON_00164660
chrX	HCON_00164700
chrX	HCON_00164710
chrX	HCON_00164750
chrX	HCON_00164760
chrX	HCON_00164780
chrX	HCON_00164840
chrX	HCON_00164850
chrX	HCON_00164880
chrX	HCON_00164910
chrX	HCON_00164920
chrX	HCON_00164960
chrX	HCON_00164970
chrX	HCON_00164980
chrX	HCON_00165010
chrX	HCON_00194290
chrX	HCON_00165120
chrX	HCON_00165200
chrX	HCON_00165240
chrX	HCON_00165370
chrX	HCON_00165400
chrX	HCON_00165490
chrX	HCON_00165500
chrX	HCON_00165520
chrX	HCON_00165540
chrX	HCON_00165640
chrX	HCON_00165690
chrX	HCON_00165700
chrX	HCON_00165730
chrX	HCON_00165770
chrX	HCON_00165790
chrX	HCON_00166040
chrX	HCON_00166050
chrX	HCON_00166130
chrX	HCON_00166360
chrX	HCON_00166380
chrX	HCON_00166390
chrX	HCON_00166410
chrX	HCON_00166420
chrX	HCON_00166470
chrX	HCON_00166560
chrX	HCON_00166630
chrX	HCON_00166670
chrX	HCON_00166700
chrX	HCON_00166710
chrX	HCON_00166770
chrX	HCON_00166870
chrX	HCON_00166910
chrX	HCON_00166940
chrX	HCON_00166960
chrX	HCON_00166980
chrX	HCON_00166990
chrX	HCON_00167000
chrX	HCON_00167010
chrX	HCON_00167070
chrX	HCON_00167130
chrX	HCON_00167140
chrX	HCON_00167190
chrX	HCON_00167200
chrX	HCON_00191930
chrX	HCON_00167310
chrX	HCON_00167350
chrX	HCON_00167480
chrX	HCON_00167510
chrX	HCON_00167520
chrX	HCON_00167530
chrX	HCON_00167540
chrX	HCON_00167640
chrX	HCON_00167660
chrX	HCON_00167670
chrX	HCON_00167680
chrX	HCON_00167700
chrX	HCON_00167720
chrX	HCON_00167730
chrX	HCON_00167750
chrX	HCON_00167790
chrX	HCON_00167850
chrX	HCON_00167970
chrX	HCON_00168010
chrX	HCON_00168060
chrX	HCON_00168090
chrX	HCON_00168100
chrX	HCON_00168110
chrX	HCON_00168130
chrX	HCON_00168140
chrX	HCON_00168190
chrX	HCON_00168200
chrX	HCON_00168240
chrX	HCON_00168350
chrX	HCON_00168360
chrX	HCON_00168410
chrX	HCON_00168480
chrX	HCON_00168490
chrX	HCON_00168520
chrX	HCON_00168600
chrX	HCON_00168630
chrX	HCON_00168650
chrX	HCON_00168680
chrX	HCON_00168720
chrX	HCON_00168800
chrX	HCON_00169010
chrX	HCON_00169400
chrX	HCON_00169710
chrX	HCON_00169950
chrX	HCON_00170080
chrX	HCON_00170280
chrX	HCON_00170700
chrX	HCON_00171030
chrX	HCON_00171060
chrX	HCON_00171110
chrX	HCON_00171120
chrX	HCON_00171250
chrX	HCON_00171690
chrX	HCON_00171720
chrX	HCON_00171790
chrX	HCON_00171810
chrX	HCON_00171930
chrX	HCON_00171940
chrX	HCON_00171950
chrX	HCON_00172000
chrX	HCON_00172200
chrX	HCON_00172280
chrX	HCON_00172290
chrX	HCON_00172360
chrX	HCON_00172440
chrX	HCON_00172490
chrX	HCON_00172500
chrX	HCON_00172530
chrX	HCON_00172760
chrX	HCON_00172830
chrX	HCON_00173120
chrX	HCON_00173230
chrX	HCON_00173280
chrX	HCON_00173290
chrX	HCON_00173340
chrX	HCON_00173380
chrX	HCON_00173670
chrX	HCON_00173700
chrX	HCON_00173710
chrX	HCON_00173720
chrX	HCON_00173730
chrX	HCON_00173800
chrX	HCON_00173920
chrX	HCON_00173930
chrX	HCON_00174090
chrX	HCON_00174270
chrX	HCON_00174980
chrX	HCON_00175090
chrX	HCON_00175280
chrX	HCON_00175400
chrX	HCON_00175410
chrX	HCON_00175580
chrX	HCON_00175650
chrX	HCON_00175700
chrX	HCON_00175760
chrX	HCON_00175830
chrX	HCON_00176280
chrX	HCON_00176310
chrX	HCON_00176500
chrX	HCON_00176570
chrX	HCON_00176640
chrX	HCON_00176650
chrX	HCON_00176800
chrX	HCON_00176810
chrX	HCON_00177410
chrX	HCON_00177600
chrX	HCON_00177970
chrX	HCON_00178300
chrX	HCON_00178370
chrX	HCON_00178630
chrX	HCON_00179270
chrX	HCON_00179480
chrX	HCON_00179570
chrX	HCON_00179870
chrX	HCON_00180510
chrX	HCON_00180520
chrX	HCON_00180760
chrX	HCON_00181040
chrX	HCON_00181350
chrX	HCON_00181690
chrX	HCON_00181740
chrX	HCON_00181770
chrX	HCON_00182020
chrX	HCON_00182290
chrX	HCON_00182560
chrX	HCON_00182890
chrX	HCON_00183230
chrX	HCON_00183480
chrX	HCON_00183510
chrX	HCON_00183530
chrX	HCON_00183590
chrX	HCON_00183690
chrX	HCON_00183780
chrX	HCON_00183870
chrX	HCON_00183960
chrX	HCON_00183980
chrX	HCON_00184210
chrX	HCON_00184300
chrX	HCON_00184310
chrX	HCON_00184390
chrX	HCON_00184410
chrX	HCON_00184420
chrX	HCON_00184440
chrX	HCON_00184450
chrX	HCON_00184610
chrX	HCON_00184870
chrX	HCON_00184880
chrX	HCON_00185040
chrX	HCON_00185050
chrX	HCON_00185180
chrX	HCON_00185190
chrX	HCON_00185220
chrX	HCON_00185230
chrX	HCON_00185290
chrX	HCON_00185380
chrX	HCON_00185450
chrX	HCON_00185570
chrX	HCON_00185580
chrX	HCON_00185630
chrX	HCON_00185740
chrX	HCON_00185780
chrX	HCON_00185840
chrX	HCON_00185850
chrX	HCON_00185940
chrX	HCON_00186000
chrX	HCON_00186010
chrX	HCON_00186040
chrX	HCON_00186050
chrX	HCON_00186130
chrX	HCON_00186170
chrX	HCON_00186180
chrX	HCON_00186190
chrX	HCON_00186200
chrX	HCON_00186210
chrX	HCON_00186220
chrX	HCON_00186230
chrX	HCON_00186270
chrX	HCON_00186280
chrX	HCON_00186310
chrX	HCON_00186330
chrX	HCON_00186340
chrX	HCON_00186390
chrX	HCON_00186400
chrX	HCON_00186410
chrX	HCON_00186620
chrX	HCON_00186610
chrX	HCON_00186630
chrX	HCON_00186640
chrX	HCON_00186670
chrX	HCON_00186680
chrX	HCON_00186730
chrX	HCON_00186750
chrX	HCON_00186760
chrX	HCON_00186800
chrX	HCON_00186810
chrX	HCON_00187080
chrX	HCON_00187090
chrX	HCON_00187130
chrX	HCON_00187250
chrX	HCON_00187260
chrX	HCON_00187300
chrX	HCON_00187310
chrX	HCON_00187320
chrX	HCON_00187380
chrX	HCON_00187400
chrX	HCON_00187620
chrX	HCON_00187630
chrX	HCON_00187660
chrX	HCON_00187670
chrX	HCON_00187690
chrX	HCON_00187710
chrX	HCON_00187760
chrX	HCON_00187780
chrX	HCON_00187790
chrX	HCON_00187820
chrX	HCON_00187830
chrX	HCON_00187840
chrX	HCON_00187860
chrX	HCON_00187870
chrX	HCON_00187900
chrX	HCON_00187960
chrX	HCON_00187990
chrX	HCON_00188010
chrX	HCON_00188040
chrX	HCON_00188070
chrX	HCON_00188100
chrX	HCON_00188110
chrX	HCON_00188240
chrX	HCON_00188250
chrX	HCON_00188280
chrX	HCON_00188310
chrX	HCON_00188340
chrX	HCON_00188350
chrX	HCON_00188410
chrX	HCON_00188500
chrX	HCON_00188530
chrX	HCON_00188550
chrX	HCON_00188630
chrX	HCON_00188680
chrX	HCON_00188740
chrX	HCON_00188810
chrX	HCON_00188860
chrX	HCON_00188870
chrX	HCON_00188880
chrX	HCON_00188890
chrX	HCON_00188910
chrX	HCON_00188970
chrX	HCON_00188980
chrX	HCON_00188990
chrX	HCON_00189070
chrX	HCON_00189150
chrX	HCON_00189160
chrX	HCON_00189270
chrX	HCON_00189280
chrX	HCON_00189290
chrX	HCON_00189330
chrX	HCON_00189340
chrX	HCON_00189360
chrX	HCON_00189580
chrX	HCON_00189650
chrX	HCON_00189770
chrX	HCON_00189790
chrX	HCON_00189830
chrX	HCON_00189920
chrX	HCON_00189930
chrX	HCON_00189940
chrX	HCON_00189990
chrX	HCON_00190030
chrX	HCON_00190050
chrX	HCON_00190080
chrX	HCON_00190120
chrX	HCON_00190130
chrX	HCON_00190230
chrX	HCON_00190240
chrX	HCON_00190280
chrX	HCON_00190290
chrX	HCON_00190300
chrX	HCON_00190350
chrX	HCON_00190370
chrX	HCON_00190380
chrX	HCON_00190390
chrX	HCON_00190420
chrX	HCON_00190460
chrX	HCON_00190470
chrX	HCON_00190510
chrX	HCON_00190640
chrX	HCON_00190650
chrX	HCON_00190720
chrX	HCON_00190730
chrX	HCON_00190770
chrX	HCON_00190890
chrX	HCON_00190970
chrX	HCON_00190990
chrX	HCON_00191150
chrX	HCON_00191210
